# Supplementary material for: An Information Entropy-Based Approach for Computationally Identifying Histone Lysine Butyrylation
Source: Front Genet. 2020 Feb 14;10:1325. doi: 10.3389/fgene.2019.01325 (PMC7033570; doi:10.3389/fgene.2019.01325)
Supplement: Supplementary file 1 [file Table_1.xlsx]

## Sheet: train_positive_sample
P68432	19
P68432	24
P62804	6
P62804	9
P62804	13
P62804	17
P62804	32
P62804	45
P62804	78
P62804	80
P62804	92
P62807	6
P62807	21
P02294	22
Q6DN03	6
Q6DN03	21
Q3SZB8	19

## Sheet: train_negative_sample
P68432	80
P68432	15
P68432	28
P68432	5
P62804	21
P62804	60
P62807	25
P62807	86
P62807	29
P62807	31
P02294	47
P02294	38
Q6DN03	25
Q6DN03	28
Q6DN03	152
Q6DN03	47
Q3SZB8	129
Q3SZB8	65

## Sheet: test_positive_sample
O75367	137
P0C0S5	5
P0C0S5	8
P0C0S5	12
P16104	6
Q02539	66
Q75WM6	238
Q8IZA3	205
Q92522	173

## Sheet: test_negative_sample
O75367	235
O75367	38
P0C0S5	116
P0C0S5	122
P0C0S5	16
P0C0S5	126
P0C0S5	121
P0C0S5	78
P16104	16
P16104	134
Q02539	84
Q02539	88
Q75WM6	167
Q75WM6	243
Q8IZA3	117
Q8IZA3	287
Q92522	34
Q92522	76
