# Supplementary material for: An Information Entropy-Based Approach for Computationally Identifying Histone Lysine Butyrylation
Source: Front Genet. 2020 Feb 14;10:1325. doi: 10.3389/fgene.2019.01325 (PMC7033570; doi:10.3389/fgene.2019.01325)
Supplement: Supplementary file 2 [file Table_2.xls]

Analysis Type:	PANTHER Overrepresentation Test (Released 20190711)
Annotation Version and Release Date:	GO Ontology database  Released 2019-07-03
Analyzed List:	100_id.txt (Homo sapiens)
Reference List:	Homo sapiens (all genes in database)
Test Type:	FISHER
Correction:	FDR
GO biological process complete	Homo sapiens - REFLIST (20996)	100_id.txt (30)	100_id.txt (expected)	100_id.txt (over/under)	100_id.txt (fold Enrichment)	100_id.txt (raw P-value)	100_id.txt (FDR)
chromatin silencing at rDNA (GO:0000183)	12	4	.02	+	 > 100	6.05E-09	3.85E-06
innate immune response in mucosa (GO:0002227)	20	5	.03	+	 > 100	2.17E-10	1.72E-07
nucleosome assembly (GO:0006334)	116	26	.17	+	 > 100	8.78E-54	1.40E-49
DNA replication-dependent nucleosome assembly (GO:0006335)	10	2	.01	+	 > 100	1.29E-04	3.41E-02
DNA replication-dependent nucleosome organization (GO:0034723)	10	2	.01	+	 > 100	1.29E-04	3.36E-02
chromatin assembly (GO:0031497)	133	26	.19	+	 > 100	2.18E-52	1.74E-48
nucleosome positioning (GO:0016584)	17	3	.02	+	 > 100	2.94E-06	1.20E-03
chromatin assembly or disassembly (GO:0006333)	154	26	.22	+	 > 100	7.14E-51	3.79E-47
depurination (GO:0045007)	12	2	.02	+	 > 100	1.77E-04	4.34E-02
mucosal immune response (GO:0002385)	30	5	.04	+	 > 100	1.31E-09	9.49E-07
nucleosome organization (GO:0034728)	157	26	.22	+	 > 100	1.13E-50	4.51E-47
organ or tissue specific immune response (GO:0002251)	33	5	.05	+	 > 100	2.02E-09	1.40E-06
negative regulation of chromatin silencing (GO:0031936)	20	3	.03	+	 > 100	4.55E-06	1.77E-03
DNA packaging (GO:0006323)	177	26	.25	+	 > 100	2.03E-49	6.45E-46
protein-DNA complex assembly (GO:0065004)	200	26	.29	+	90.98	3.93E-48	1.04E-44
antibacterial humoral response (GO:0019731)	39	5	.06	+	89.73	4.35E-09	2.88E-06
protein-DNA complex subunit organization (GO:0071824)	242	26	.35	+	75.19	4.18E-46	9.49E-43
regulation of megakaryocyte differentiation (GO:0045652)	54	5	.08	+	64.80	1.98E-08	1.21E-05
DNA conformation change (GO:0071103)	294	26	.42	+	61.89	5.13E-44	1.02E-40
protein heterotetramerization (GO:0051290)	34	3	.05	+	61.75	1.97E-05	6.67E-03
negative regulation of gene silencing (GO:0060969)	36	3	.05	+	58.32	2.31E-05	7.67E-03
regulation of chromatin silencing (GO:0031935)	38	3	.05	+	55.25	2.69E-05	8.74E-03
positive regulation of gene expression, epigenetic (GO:0045815)	64	5	.09	+	54.68	4.39E-08	2.49E-05
antimicrobial humoral immune response mediated by antimicrobial peptide (GO:0061844)	66	5	.09	+	53.02	5.08E-08	2.78E-05
chromosome condensation (GO:0030261)	43	3	.06	+	48.83	3.82E-05	1.21E-02
chromatin silencing (GO:0006342)	60	4	.09	+	46.66	2.02E-06	8.91E-04
chromatin organization involved in negative regulation of transcription (GO:0097549)	60	4	.09	+	46.66	2.02E-06	8.66E-04
negative regulation of DNA recombination (GO:0045910)	45	3	.06	+	46.66	4.34E-05	1.35E-02
negative regulation of chromatin organization (GO:1905268)	63	4	.09	+	44.44	2.42E-06	1.01E-03
negative regulation of gene expression, epigenetic (GO:0045814)	81	5	.12	+	43.20	1.34E-07	6.65E-05
chromatin organization involved in regulation of transcription (GO:0034401)	70	4	.10	+	39.99	3.61E-06	1.44E-03
regulation of gene silencing (GO:0060968)	127	7	.18	+	38.58	6.57E-10	4.98E-07
double-strand break repair via nonhomologous end joining (GO:0006303)	56	3	.08	+	37.49	8.07E-05	2.33E-02
defense response to Gram-positive bacterium (GO:0050830)	94	5	.13	+	37.23	2.71E-07	1.31E-04
non-recombinational repair (GO:0000726)	62	3	.09	+	33.86	1.08E-04	3.01E-02
regulation of gene silencing by miRNA (GO:0060964)	86	4	.12	+	32.55	7.90E-06	2.99E-03
regulation of posttranscriptional gene silencing (GO:0060147)	89	4	.13	+	31.45	9.00E-06	3.33E-03
regulation of gene silencing by RNA (GO:0060966)	89	4	.13	+	31.45	9.00E-06	3.25E-03
antimicrobial humoral response (GO:0019730)	113	5	.16	+	30.97	6.51E-07	3.05E-04
chromatin organization (GO:0006325)	695	29	.99	+	29.20	6.27E-42	1.11E-38
telomere organization (GO:0032200)	101	4	.14	+	27.72	1.46E-05	5.15E-03
regulation of gene expression, epigenetic (GO:0040029)	234	9	.33	+	26.92	3.67E-11	3.08E-08
negative regulation of chromosome organization (GO:2001251)	139	5	.20	+	25.18	1.74E-06	7.93E-04
cellular protein-containing complex assembly (GO:0034622)	838	26	1.20	+	21.71	1.48E-32	2.13E-29
chromosome organization (GO:0051276)	1056	29	1.51	+	19.22	9.28E-37	1.48E-33
gene silencing (GO:0016458)	152	4	.22	+	18.42	6.87E-05	2.03E-02
regulation of myeloid cell differentiation (GO:0045637)	228	5	.33	+	15.35	1.82E-05	6.29E-03
regulation of chromatin organization (GO:1902275)	191	4	.27	+	14.66	1.63E-04	4.05E-02
protein-containing complex assembly (GO:0065003)	1566	27	2.24	+	12.07	1.47E-27	1.95E-24
defense response to bacterium (GO:0042742)	327	5	.47	+	10.70	9.81E-05	2.79E-02
protein-containing complex subunit organization (GO:0043933)	1851	27	2.64	+	10.21	1.24E-25	1.52E-22
protein ubiquitination (GO:0016567)	687	10	.98	+	10.19	2.48E-08	1.46E-05
humoral immune response (GO:0006959)	344	5	.49	+	10.17	1.24E-04	3.40E-02
regulation of chromosome organization (GO:0033044)	351	5	.50	+	9.97	1.36E-04	3.49E-02
negative regulation of organelle organization (GO:0010639)	382	5	.55	+	9.16	2.01E-04	4.84E-02
protein modification by small protein conjugation (GO:0032446)	782	10	1.12	+	8.95	8.23E-08	4.22E-05
protein modification by small protein conjugation or removal (GO:0070647)	992	11	1.42	+	7.76	6.52E-08	3.46E-05
cellular component assembly (GO:0022607)	2528	27	3.61	+	7.47	4.79E-22	5.08E-19
negative regulation of cellular component organization (GO:0051129)	705	7	1.01	+	6.95	5.11E-05	1.56E-02
cellular component biogenesis (GO:0044085)	2758	27	3.94	+	6.85	4.79E-21	4.76E-18
organelle organization (GO:0006996)	3410	29	4.87	+	5.95	3.60E-22	4.09E-19
negative regulation of nucleobase-containing compound metabolic process (GO:0045934)	1433	9	2.05	+	4.40	1.25E-04	3.38E-02
cellular component organization (GO:0016043)	5658	29	8.08	+	3.59	7.16E-16	6.70E-13
cellular component organization or biogenesis (GO:0071840)	5850	29	8.36	+	3.47	1.86E-15	1.64E-12
cellular protein metabolic process (GO:0044267)	3730	15	5.33	+	2.81	5.79E-05	1.74E-02
cellular macromolecule metabolic process (GO:0044260)	5088	17	7.27	+	2.34	1.45E-04	3.67E-02
