# Supplementary material for: An Information Entropy-Based Approach for Computationally Identifying Histone Lysine Butyrylation
Source: Front Genet. 2020 Feb 14;10:1325. doi: 10.3389/fgene.2019.01325 (PMC7033570; doi:10.3389/fgene.2019.01325)
Supplement: Supplementary file 3 [file Table_3.xls]

Analysis Type:	PANTHER Overrepresentation Test (Released 20190711)
Annotation Version and Release Date:	GO Ontology database  Released 2019-07-03
Analyzed List:	100_id.txt (Mus musculus)
Reference List:	Mus musculus (all genes in database)
Test Type:	FISHER
Correction:	FDR
GO biological process complete	Mus musculus - REFLIST (22296)	100_id.txt (17)	100_id.txt (expected)	100_id.txt (over/under)	100_id.txt (fold Enrichment)	100_id.txt (raw P-value)	100_id.txt (FDR)
DNA replication-dependent nucleosome assembly (GO:0006335)	11	3	.01	+	 > 100	1.33E-07	1.05E-04
DNA replication-dependent nucleosome organization (GO:0034723)	11	3	.01	+	 > 100	1.33E-07	9.99E-05
nucleosome assembly (GO:0006334)	75	14	.06	+	 > 100	5.94E-32	3.12E-28
chromatin assembly (GO:0031497)	95	15	.07	+	 > 100	1.23E-33	1.94E-29
chromatin assembly or disassembly (GO:0006333)	113	15	.09	+	 > 100	1.38E-32	1.09E-28
nucleosome organization (GO:0034728)	116	14	.09	+	 > 100	1.69E-29	3.33E-26
protein-DNA complex assembly (GO:0065004)	132	15	.10	+	 > 100	1.23E-31	4.86E-28
DNA packaging (GO:0006323)	140	15	.11	+	 > 100	2.84E-31	8.96E-28
protein heterotetramerization (GO:0051290)	34	3	.03	+	 > 100	2.81E-06	1.58E-03
protein-DNA complex subunit organization (GO:0071824)	176	15	.13	+	 > 100	7.43E-30	1.95E-26
DNA conformation change (GO:0071103)	179	15	.14	+	 > 100	9.47E-30	2.13E-26
innate immune response in mucosa (GO:0002227)	53	4	.04	+	98.98	8.88E-08	7.37E-05
mucosal immune response (GO:0002385)	65	4	.05	+	80.71	1.93E-07	1.39E-04
antibacterial humoral response (GO:0019731)	65	4	.05	+	80.71	1.93E-07	1.33E-04
organ or tissue specific immune response (GO:0002251)	67	4	.05	+	78.30	2.17E-07	1.43E-04
antimicrobial humoral immune response mediated by antimicrobial peptide (GO:0061844)	85	4	.06	+	61.72	5.41E-07	3.41E-04
antimicrobial humoral response (GO:0019730)	104	4	.08	+	50.44	1.18E-06	7.14E-04
defense response to Gram-positive bacterium (GO:0050830)	126	4	.10	+	41.64	2.47E-06	1.44E-03
chromatin organization (GO:0006325)	620	16	.47	+	33.85	2.61E-24	4.58E-21
cellular protein-containing complex assembly (GO:0034622)	694	15	.53	+	28.35	3.77E-21	5.41E-18
chromosome organization (GO:0051276)	914	16	.70	+	22.96	1.20E-21	1.89E-18
protein-containing complex assembly (GO:0065003)	1334	15	1.02	+	14.75	5.93E-17	7.80E-14
protein-containing complex subunit organization (GO:0043933)	1522	15	1.16	+	12.93	4.17E-16	5.06E-13
cellular component assembly (GO:0022607)	2184	15	1.67	+	9.01	8.63E-14	9.73E-11
cellular component biogenesis (GO:0044085)	2406	15	1.83	+	8.18	3.59E-13	3.54E-10
organelle organization (GO:0006996)	3000	16	2.29	+	6.99	1.78E-13	1.87E-10
cellular component organization (GO:0016043)	5145	16	3.92	+	4.08	8.77E-10	8.14E-07
cellular component organization or biogenesis (GO:0071840)	5335	16	4.07	+	3.93	1.55E-09	1.36E-06
