# Supplementary material for: An Information Entropy-Based Approach for Computationally Identifying Histone Lysine Butyrylation
Source: Front Genet. 2020 Feb 14;10:1325. doi: 10.3389/fgene.2019.01325 (PMC7033570; doi:10.3389/fgene.2019.01325)
Supplement: Supplementary file 4 [file Table_4.xls]

Analysis Type:	PANTHER Overrepresentation Test (Released 20190711)
Annotation Version and Release Date:	GO Ontology database  Released 2019-07-03
Analyzed List:	100_id.txt (Homo sapiens)
Reference List:	Homo sapiens (all genes in database)
Test Type:	FISHER
Correction:	FDR
GO cellular component complete	Homo sapiens - REFLIST (20996)	100_id.txt (30)	100_id.txt (expected)	100_id.txt (over/under)	100_id.txt (fold Enrichment)	100_id.txt (raw P-value)	100_id.txt (FDR)
Barr body (GO:0001740)	5	2	.01	+	 > 100	4.11E-05	1.90E-03
nucleosome (GO:0000786)	75	29	.11	+	 > 100	5.52E-68	1.13E-64
DNA packaging complex (GO:0044815)	83	29	.12	+	 > 100	6.66E-67	6.78E-64
nuclear nucleosome (GO:0000788)	14	4	.02	+	 > 100	1.02E-08	7.14E-07
X chromosome (GO:0000805)	9	2	.01	+	 > 100	1.07E-04	4.86E-03
protein-DNA complex (GO:0032993)	171	30	.24	+	 > 100	2.71E-62	1.84E-59
sex chromosome (GO:0000803)	30	3	.04	+	69.99	1.39E-05	7.45E-04
nuclear euchromatin (GO:0005719)	31	3	.04	+	67.73	1.52E-05	7.95E-04
euchromatin (GO:0000791)	39	3	.06	+	53.84	2.90E-05	1.37E-03
chromatin (GO:0000785)	541	29	.77	+	37.52	5.25E-45	2.67E-42
nuclear chromosome, telomeric region (GO:0000784)	111	5	.16	+	31.53	5.98E-07	3.58E-05
chromosome, telomeric region (GO:0000781)	146	6	.21	+	28.76	6.65E-08	4.37E-06
chromosomal part (GO:0044427)	929	29	1.33	+	21.85	2.40E-38	8.15E-36
chromosome (GO:0005694)	1052	30	1.50	+	19.96	1.50E-39	6.12E-37
nuclear chromatin (GO:0000790)	358	10	.51	+	19.55	5.26E-11	5.35E-09
nuclear chromosome part (GO:0044454)	554	11	.79	+	13.90	1.65E-10	1.40E-08
nuclear chromosome (GO:0000228)	589	11	.84	+	13.07	3.11E-10	2.44E-08
chromosomal region (GO:0098687)	336	6	.48	+	12.50	7.57E-06	4.17E-04
extracellular exosome (GO:0070062)	2099	18	3.00	+	6.00	2.78E-11	3.54E-09
extracellular vesicle (GO:1903561)	2120	18	3.03	+	5.94	3.29E-11	3.72E-09
extracellular organelle (GO:0043230)	2125	18	3.04	+	5.93	3.42E-11	3.66E-09
intracellular non-membrane-bounded organelle (GO:0043232)	4282	30	6.12	+	4.90	2.10E-21	6.12E-19
non-membrane-bounded organelle (GO:0043228)	4291	30	6.13	+	4.89	2.24E-21	5.70E-19
nuclear lumen (GO:0031981)	4109	27	5.87	+	4.60	1.74E-16	3.54E-14
extracellular space (GO:0005615)	3350	21	4.79	+	4.39	6.21E-11	6.03E-09
nucleoplasm (GO:0005654)	3491	21	4.99	+	4.21	1.38E-10	1.22E-08
nuclear part (GO:0044428)	4506	27	6.44	+	4.19	1.94E-15	3.60E-13
extracellular region part (GO:0044421)	3551	21	5.07	+	4.14	1.91E-10	1.56E-08
protein-containing complex (GO:0032991)	5627	30	8.04	+	3.73	7.42E-18	1.68E-15
organelle lumen (GO:0043233)	5261	27	7.52	+	3.59	1.10E-13	1.72E-11
intracellular organelle lumen (GO:0070013)	5261	27	7.52	+	3.59	1.10E-13	1.60E-11
membrane-enclosed lumen (GO:0031974)	5261	27	7.52	+	3.59	1.10E-13	1.49E-11
vesicle (GO:0031982)	3836	19	5.48	+	3.47	6.55E-08	4.45E-06
extracellular region (GO:0005576)	4372	21	6.25	+	3.36	9.89E-09	7.20E-07
nucleus (GO:0005634)	7437	30	10.63	+	2.82	3.13E-14	5.31E-12
intracellular organelle part (GO:0044446)	9358	30	13.37	+	2.24	3.04E-11	3.65E-09
organelle part (GO:0044422)	9660	30	13.80	+	2.17	7.88E-11	7.30E-09
intracellular membrane-bounded organelle (GO:0043231)	11046	30	15.78	+	1.90	4.55E-09	3.43E-07
membrane-bounded organelle (GO:0043227)	12535	30	17.91	+	1.67	3.93E-07	2.50E-05
intracellular organelle (GO:0043229)	12834	30	18.34	+	1.64	4.77E-07	2.95E-05
organelle (GO:0043226)	13654	30	19.51	+	1.54	3.05E-06	1.78E-04
intracellular part (GO:0044424)	14628	30	20.90	+	1.44	2.82E-05	1.40E-03
intracellular (GO:0005622)	14638	30	20.92	+	1.43	2.84E-05	1.38E-03
membrane (GO:0016020)	9827	3	14.04	-	.21	2.54E-05	1.29E-03
intrinsic component of membrane (GO:0031224)	5895	0	8.42	-	 < 0.01	1.10E-04	4.76E-03
membrane part (GO:0044425)	7314	0	10.45	-	 < 0.01	3.17E-06	1.79E-04
integral component of membrane (GO:0016021)	5737	0	8.20	-	 < 0.01	1.09E-04	4.82E-03
