# Supplementary material for: An Information Entropy-Based Approach for Computationally Identifying Histone Lysine Butyrylation
Source: Front Genet. 2020 Feb 14;10:1325. doi: 10.3389/fgene.2019.01325 (PMC7033570; doi:10.3389/fgene.2019.01325)
Supplement: Supplementary file 5 [file Table_5.xls]

Analysis Type:	PANTHER Overrepresentation Test (Released 20190711)
Annotation Version and Release Date:	GO Ontology database  Released 2019-07-03
Analyzed List:	100_id.txt (Mus musculus)
Reference List:	Mus musculus (all genes in database)
Test Type:	FISHER
Correction:	FDR
GO cellular component complete	Mus musculus - REFLIST (22296)	100_id.txt (17)	100_id.txt (expected)	100_id.txt (over/under)	100_id.txt (fold Enrichment)	100_id.txt (raw P-value)	100_id.txt (FDR)
nuclear nucleosome (GO:0000788)	17	4	.01	+	 > 100	1.37E-09	2.12E-07
nucleosome (GO:0000786)	59	13	.04	+	 > 100	3.07E-30	6.19E-27
DNA packaging complex (GO:0044815)	68	13	.05	+	 > 100	1.62E-29	1.64E-26
protein-DNA complex (GO:0032993)	157	13	.12	+	 > 100	4.24E-25	2.85E-22
chromatin (GO:0000785)	557	13	.42	+	30.61	3.74E-18	1.88E-15
chromosomal part (GO:0044427)	966	13	.74	+	17.65	4.18E-15	1.68E-12
nuclear chromatin (GO:0000790)	385	5	.29	+	17.03	8.27E-06	7.94E-04
chromosome (GO:0005694)	1082	13	.82	+	15.76	1.77E-14	5.95E-12
nuclear chromosome part (GO:0044454)	610	5	.47	+	10.75	7.35E-05	5.93E-03
nuclear chromosome (GO:0000228)	641	5	.49	+	10.23	9.28E-05	7.19E-03
nucleoplasm (GO:0005654)	2750	15	2.10	+	7.15	2.57E-12	7.39E-10
nuclear lumen (GO:0031981)	3579	16	2.73	+	5.86	2.89E-12	7.29E-10
intracellular organelle lumen (GO:0070013)	3994	16	3.05	+	5.25	1.63E-11	3.66E-09
organelle lumen (GO:0043233)	3995	16	3.05	+	5.25	1.64E-11	3.30E-09
membrane-enclosed lumen (GO:0031974)	3995	16	3.05	+	5.25	1.64E-11	3.00E-09
nuclear part (GO:0044428)	4054	16	3.09	+	5.18	2.07E-11	3.47E-09
intracellular non-membrane-bounded organelle (GO:0043232)	4093	13	3.12	+	4.17	3.08E-07	3.65E-05
non-membrane-bounded organelle (GO:0043228)	4112	13	3.14	+	4.15	3.26E-07	3.65E-05
cytosol (GO:0005829)	3487	9	2.66	+	3.39	4.11E-04	2.85E-02
nucleus (GO:0005634)	6774	17	5.16	+	3.29	1.63E-09	2.34E-07
protein-containing complex (GO:0032991)	5433	13	4.14	+	3.14	9.23E-06	8.45E-04
intracellular organelle part (GO:0044446)	7321	17	5.58	+	3.05	6.08E-09	8.17E-07
organelle part (GO:0044422)	7678	17	5.85	+	2.90	1.36E-08	1.72E-06
intracellular membrane-bounded organelle (GO:0043231)	10245	17	7.81	+	2.18	1.83E-06	1.94E-04
membrane-bounded organelle (GO:0043227)	10958	17	8.36	+	2.03	5.74E-06	5.78E-04
intracellular organelle (GO:0043229)	11919	17	9.09	+	1.87	2.61E-05	2.29E-03
organelle (GO:0043226)	12215	17	9.31	+	1.83	6.56E-05	5.50E-03
intracellular part (GO:0044424)	13639	17	10.40	+	1.63	2.73E-04	2.04E-02
intracellular (GO:0005622)	13669	17	10.42	+	1.63	2.81E-04	2.02E-02
