# Supplementary material for: An Information Entropy-Based Approach for Computationally Identifying Histone Lysine Butyrylation
Source: Front Genet. 2020 Feb 14;10:1325. doi: 10.3389/fgene.2019.01325 (PMC7033570; doi:10.3389/fgene.2019.01325)
Supplement: Supplementary file 6 [file Table_6.xls]

Analysis Type:	PANTHER Overrepresentation Test (Released 20190711)
Annotation Version and Release Date:	GO Ontology database  Released 2019-07-03
Analyzed List:	100_id.txt (Homo sapiens)
Reference List:	Homo sapiens (all genes in database)
Test Type:	FISHER
Correction:	FDR
GO molecular function complete	Homo sapiens - REFLIST (20996)	100_id.txt (30)	100_id.txt (expected)	100_id.txt (over/under)	100_id.txt (fold Enrichment)	100_id.txt (raw P-value)	100_id.txt (FDR)
nucleosomal DNA binding (GO:0031492)	44	10	.06	+	 > 100	1.49E-19	1.39E-16
STAT family protein binding (GO:0097677)	9	2	.01	+	 > 100	1.07E-04	3.13E-02
nucleosome binding (GO:0031491)	74	10	.11	+	94.58	1.68E-17	1.12E-14
chromatin DNA binding (GO:0031490)	109	11	.16	+	70.63	6.53E-18	5.08E-15
RNA polymerase II core promoter sequence-specific DNA binding (GO:0000979)	34	3	.05	+	61.75	1.97E-05	7.08E-03
core promoter sequence-specific DNA binding (GO:0001046)	44	3	.06	+	47.72	4.07E-05	1.36E-02
core promoter binding (GO:0001047)	54	3	.08	+	38.88	7.28E-05	2.27E-02
protein heterodimerization activity (GO:0046982)	499	26	.71	+	36.47	2.91E-38	1.36E-34
chromatin binding (GO:0003682)	546	11	.78	+	14.10	1.42E-10	6.61E-08
protein dimerization activity (GO:0046983)	1330	26	1.90	+	13.68	1.89E-27	2.95E-24
DNA binding (GO:0003677)	2524	30	3.61	+	8.32	2.94E-28	6.87E-25
protein-containing complex binding (GO:0044877)	1140	10	1.63	+	6.14	2.53E-06	9.86E-04
nucleic acid binding (GO:0003676)	4116	30	5.88	+	5.10	6.45E-22	7.53E-19
heterocyclic compound binding (GO:1901363)	6045	30	8.64	+	3.47	6.33E-17	3.70E-14
organic cyclic compound binding (GO:0097159)	6133	30	8.76	+	3.42	9.76E-17	5.06E-14
protein binding (GO:0005515)	11958	29	17.09	+	1.70	2.05E-06	8.70E-04
binding (GO:0005488)	15183	30	21.69	+	1.38	1.08E-04	2.96E-02
