# Supplementary material for: An Information Entropy-Based Approach for Computationally Identifying Histone Lysine Butyrylation
Source: Front Genet. 2020 Feb 14;10:1325. doi: 10.3389/fgene.2019.01325 (PMC7033570; doi:10.3389/fgene.2019.01325)
Supplement: Supplementary file 7 [file Table_7.xls]

Analysis Type:	PANTHER Overrepresentation Test (Released 20190711)
Annotation Version and Release Date:	GO Ontology database  Released 2019-07-03
Analyzed List:	100_id.txt (Mus musculus)
Reference List:	Mus musculus (all genes in database)
Test Type:	FISHER
Correction:	FDR
GO molecular function complete	Mus musculus - REFLIST (22296)	100_id.txt (17)	100_id.txt (expected)	100_id.txt (over/under)	100_id.txt (fold Enrichment)	100_id.txt (raw P-value)	100_id.txt (FDR)
nucleosomal DNA binding (GO:0031492)	23	4	.02	+	 > 100	4.00E-09	3.05E-06
nucleosome binding (GO:0031491)	53	4	.04	+	98.98	8.88E-08	5.81E-05
chromatin DNA binding (GO:0031490)	94	4	.07	+	55.81	7.97E-07	4.56E-04
protein heterodimerization activity (GO:0046982)	566	8	.43	+	18.54	3.62E-09	3.32E-06
DNA binding (GO:0003677)	2042	17	1.56	+	10.92	2.40E-18	1.10E-14
protein dimerization activity (GO:0046983)	1401	8	1.07	+	7.49	3.60E-06	1.83E-03
nucleic acid binding (GO:0003676)	3080	17	2.35	+	7.24	2.54E-15	5.80E-12
heterocyclic compound binding (GO:1901363)	4989	17	3.80	+	4.47	9.05E-12	1.38E-08
organic cyclic compound binding (GO:0097159)	5092	17	3.88	+	4.38	1.28E-11	1.47E-08
